# Supplementary material for: Influence of elevated temperature on bovine oviduct epithelial cells (BOECs)
Source: PLoS One. 2018 Jun 15;13(6):e0198843. doi: 10.1371/journal.pone.0198843 (PMC6003681; doi:10.1371/journal.pone.0198843)
Supplement: S1 File — (XLSX) [file pone.0198843.s001.xlsx]

## Sheet: viability BOECs
BOECs culture alone		38.5	control
		LIVE	DEAD		% VIABILITY
		52	12	23.0769	76.9231
		578	77	13.3218	86.6782
		1839	212	11.528	88.472
		2206	316	14.3246	85.6754
		5275	697	13.2133	86.7867
		499	67	13.4269	86.5731
		96	10	10.4167	89.5833
		610	60	9.83607	90.1639
		1619	210	12.971	87.029
	n=10	2753	407	14.7839	85.2161
SUM	17595	15527	2068
BOECs culture alone		41	elevated
		LIVE	DEAD		% VIABILITY
		312	32	10.2564	89.7436
		2489	179	7.19164	92.8084
		318	26	8.1761	91.8239
		545	44	8.07339	91.9266
		210	25	11.9048	88.0952
		379	42	11.0818	88.9182
		839	138	16.4482	83.5518
		662	166	25.0755	74.9245
		156	34	21.7949	78.2051
	n=10	269	64	23.7918	76.2082
SUM	6929	6179	750
