# Supplementary material for: Influence of elevated temperature on bovine oviduct epithelial cells (BOECs)
Source: PLoS One. 2018 Jun 15;13(6):e0198843. doi: 10.1371/journal.pone.0198843 (PMC6003681; doi:10.1371/journal.pone.0198843)
Supplement: S2 File — (XLSX) [file pone.0198843.s002.xlsx]

## Sheet: embryo development
	control temp. 38,5								elevated temp. 41
	No. Of zygotes	No of cleavaged	No of blast	% cleaved	% blastocysts				No. Of zygotes	No of cleavaged	No of blast	% cleaved	% blastocysts
	20	16	6	80	30				20	13	0	65	0
	20	15	5	75	25				20	14	0	70	0
	20	17	5	85	25				20	15	0	75	0
	20	16	7	80	35				20	14	0	70	0
	20	17	4	85	20				20	13	0	65	0
	20	18	4	90	20				20	13	0	65	0
	20	16	7	80	35				20	14	0	70	0
	20	16	5	80	25				20	13	0	65	0
	20	15	4	75	20				20	12	0	60	0
	20	17	4	85	20				20	13	0	65	0
	20	17	7	85	35				20	14	0	70	0
	20	15	6	75	30				20	15	0	75	0
	20	16	5	80	25				20	13	0	65	0
	20	17	4	85	20				20	15	0	75	0
	20	15	4	75	20				20	14	0	70	0
	20	14	7	70	35				20	12	0	60	0
	20	16	5	80	25				20	13	0	65	0
	20	15	6	75	30				20	14	0	70	0
	20	17	5	85	25				20	13	0	65	0
	20	17	7	85	35				20	14	0	70	0
	20	18	6	90	30				20	13	0	65	0
	20	17	7	85	35				20	12	0	60	0
	20	18	5	90	25				20	14	0	70	0
	20	15	6	75	30				20	13	0	65	0
	20	17	7	85	35				20	13	0	65	0
	20	16	5	80	25				20	15	0	75	0
	20	17	6	85	30				20	14	0	70	0
	20	15	7	75	35				20	13	0	65	0
	20	17	5	85	25				20	13	0	65	0
	20	16	6	80	30				20	14	0	70	0
	20	17	7	85	35				20	13	0	65	0
	20	16	6	80	30				20	14	0	70	0
	20	16	7	80	35				20	13	0	65	0
	20	15	5	75	25				20	13	0	65	0
	20	17	6	85	30				20	12	0	60	0
	20	17	7	85	35				20	13	0	65	0
	20	16	6	80	30				20	13	0	65	0
	20	16	7	80	35				20	13	0	65	0
	20	17	5	85	25				20	12	0	60	0
	20	17	5	85	25				20	14	0	70	0
	20	15	6	75	30				20	12	0	60	0
	20	17	5	85	25				20	14	0	70	0
	20	15	6	75	30				20	15	0	75	0
	20	16	4	80	20				20	13	0	65	0
	20	16	7	80	35				20	15	0	75	0
	20	15	5	75	25				20	14	0	70	0
	920								920
