# Supplementary material for: Influence of elevated temperature on bovine oviduct epithelial cells (BOECs)
Source: PLoS One. 2018 Jun 15;13(6):e0198843. doi: 10.1371/journal.pone.0198843 (PMC6003681; doi:10.1371/journal.pone.0198843)
Supplement: S3 File — (XLSX) [file pone.0198843.s003.xlsx]

## Sheet: HSP70 mRNA
		hsp70	h2a	s18	av:h2a i s18	hsp70/h2a i s18
BOECs 38.5C	1	39.3	68.3	47.5	57.9	0.678756
BOECs 38.5C	1	47.8	84.4	55.3	69.85	0.684324
BOECs 38.5C	1	39.9	70.5	50.2	60.35	0.661143
BOECs 38.5C	1	47.9	121	55.8	88.4	0.541855
BOECs 38.5C	1	76.6	126	74.6	100.3	0.763709
BOECs 38.5C	1	51.2	92.7	46.7	69.7	0.734577
BOECs 38.5C	1	99.4	92.4	142	117.2	0.848123
BOECs 38.5C	1	76.2	75	131	103	0.739806
BOECs 38.5C	1	57.5	58.3	117	87.65	0.656018
BOECs 38.5C	1	104	80.1	111	95.55	1.08844
BOECs 41C	2	171	158	101	129.5	1.32046
BOECs 41C	2	122	146	85.8	115.9	1.05263
BOECs 41C	2	46.7	111	47.4	79.2	0.589646
BOECs 41C	2	226	127	58.3	92.65	2.43929
BOECs 41C	2	181	94	53.4	73.7	2.4559
BOECs 41C	2	135	104	126	115	1.17391
BOECs 41C	2	144	75.7	141	108.35	1.32903
BOECs 41C	2	128	86.8	129	107.9	1.18628
BOECs 41C	2	186	87.3	114	100.65	1.84799
BOECs 41C	2	234	100	113	106.5	2.19718
BOECs + embryo 38.5C	3	21.2	30.2	27.4	28.8	0.736111
BOECs + embryo 38.5C	3	15.6	52	32.9	42.45	0.367491
BOECs + embryo 38.5C	3	37.6	79.3	48.5	63.9	0.588419
BOECs + embryo 38.5C	3	17.3	42.1	41.4	41.75	0.414371
BOECs + embryo 38.5C	3	98.7	86.3	131	108.65	0.908422
BOECs + embryo 38.5C	3	83.6	74.9	133	103.95	0.804233
BOECs + embryo 38.5C	3	52	98.1	108	103.05	0.504609
BOECs + embryo 38.5C	3	65.6	64	125	94.5	0.69418
BOECs + embryo 38.5C	3	91.7	75.7	108	91.85	0.998367
BOECs + embryos 41C	4	79.7	85.7	48	66.85	1.19222
BOECs + embryos 41C	4	46.6	39.5	25.5	32.5	1.43385
BOECs + embryos 41C	4	155	108	51	79.5	1.94969
BOECs + embryos 41C	4	46.6	38	29.6	33.8	1.3787
BOECs + embryos 41C	4	193	94.7	112	103.35	1.86744
BOECs + embryos 41C	4	171	91	119	105	1.62857

## Sheet: HSP70 protein
		hsp70	actin	hsp70/actin	%
gel 1	1	12880	2881	4.47067	100
	2	17585	2996	5.86949	131.289
	3	10649	3337	3.19119	71.3806
	4	20076	2660	7.54737	168.82
gel 2	1	2905	10929	0.265807	100
	2	5250	10720	0.489739	184.246
	3	2632	10678	0.246488	92.7321
	4	6911	12541	0.551072	207.321
gel 3	1	11900	2720	4.375	100
	2	14208	2815	5.04725	115.366
	3	11050	3560	3.10393	70.947
	4	19804	2670	7.41723	169.537

## Sheet: HSP immuno
HSP70
1	BOECs 38.5C	1.14
1	BOECs 38.5C	1.22
1	BOECs 38.5C	1.11
1	BOECs 38.5C	2.25
1	BOECs 38.5C	0.91
2	BOECs 41C	3.88
2	BOECs 41C	4.17
2	BOECs 41C	3.81
2	BOECs 41C	3.91
2	BOECs 41C	3.73
3	BOECs + embryo 38.5C	1.08
3	BOECs + embryo 38.5C	0.88
3	BOECs + embryo 38.5C	1.1
3	BOECs + embryo 38.5C	1.97
3	BOECs + embryo 38.5C	0.96
4	BOECs + embryos 41C	3.98
4	BOECs + embryos 41C	4.12
4	BOECs + embryos 41C	4.23
4	BOECs + embryos 41C	4.05
4	BOECs + embryos 41C	4.31
