# Supplementary material for: Influence of elevated temperature on bovine oviduct epithelial cells (BOECs)
Source: PLoS One. 2018 Jun 15;13(6):e0198843. doi: 10.1371/journal.pone.0198843 (PMC6003681; doi:10.1371/journal.pone.0198843)
Supplement: S4 File — (XLSX) [file pone.0198843.s004.xlsx]

## Sheet: OVGP1 mRNA
		ovgp1	h2a	s18	av:h2a i s18	ovgp1/h2a i s18
BOECs 38.5C	1	75.6	107	85.2	96.1	0.786681
BOECs 38.5C	1	121	249	83.7	166.35	0.727382
BOECs 38.5C	1	58.3	68.3	47.5	57.9	1.00691
BOECs 38.5C	1	76	84.4	55.3	69.85	1.08805
BOECs 38.5C	1	56.4	70.5	50.2	60.35	0.934548
BOECs 38.5C	1	3.49	121	55.8	88.4	0.95613
BOECs 38.5C	1	60.7	92.7	46.7	69.7	0.870875
BOECs 38.5C	1	114	97.1	115	106.05	1.07496
BOECs 38.5C	1	90.7	58.3	117	87.65	1.0348
BOECs 41C	2	40.7	158	101	129.5	0.314286
BOECs 41C	2	7.61	146	85.8	115.9	0.296499
BOECs 41C	2	12.6	111	47.4	79.2	0.159091
BOECs 41C	2	27.2	127	58.3	92.65	0.293578
BOECs 41C	2	12.8	92.2	54.2	73.2	0.174863
BOECs 41C	2	44.3	100	129	114.5	0.3869
BOECs 41C	2	41.2	75.7	141	108.35	0.380249
BOECs 41C	2	17.1	86.8	129	107.9	0.15848
BOECs 41C	2	17.9	56.3	86.7	71.5	0.25035
BOECs + embryo 38.5C	3	17.3	30.2	27.4	28.8	0.703288
BOECs + embryo 38.5C	3	24.1	52	32.9	42.45	0.927656
BOECs + embryo 38.5C	3	8.99	79.3	48.5	63.9	1.05654
BOECs + embryo 38.5C	3	32	42.1	41.4	41.75	0.766467
BOECs + embryo 38.5C	3	37.5	86.3	131	108.65	0.89753
BOECs + embryo 38.5C	3	34.8	74.9	133	103.95	0.947633
BOECs + embryo 38.5C	3	20.7	98.1	108	103.05	0.858633
BOECs + embryo 38.5C	3	85.8	64	125	94.5	0.907937
BOECs + embryo 38.5C	3	95.2	75.7	108	91.85	1.03647
BOECs + embryos 41C	4	16	85.7	48	66.85	0.573961
BOECs + embryos 41C	4	13.8	39.5	25.5	32.5	0.424615
BOECs + embryos 41C	4	3.92	108	51	79.5	0.505198
BOECs + embryos 41C	4	16.7	38	29.6	33.8	0.494083
BOECs + embryos 41C	4	49.2	94.7	112	103.35	0.476052
BOECs + embryos 41C	4	55.4	91	119	105	0.527619
BOECs + embryos 41C	4	10.4	96.5	113	104.75	0.512886
BOECs + embryos 41C	4	40.9	63.8	96.1	79.95	0.51157
BOECs + embryos 41C	4	57.1	88	94.4	91.2	0.626096

## Sheet: OVGP1 protein
	NAME	OVGP1	tubulina	ovgp1/tubulin	%
gel 1	BOECs 38.5C	695	537	1.2942	100
	BOECs 41C	328	1018	0.3222	24.8952
	BOECs + embryo 38.5C	926	852	1.0869	83.9771
	BOECs + embryos 41C	577	712	0.8104	62.616
gel 2	BOECs 38.5C	1673	2700	0.6196	100
	BOECs 41C	1025	4390	0.2335	37.6814
	BOECs + embryo 38.5C	1724	2430	0.7095	114.498
	BOECs + embryos 41C	1028	2370	0.4338	70.0023
gel 3	BOECs 38.5C	968	2293	0.4222	100
	BOECs 41C	582	2403	0.2422	57.3717
	BOECs + embryo 38.5C	1299	2402	0.5408	128.105
	BOECs + embryos 41C	665	2212	0.3006	71.214

## Sheet: OVPG1 immu
OVGP1
1	BOECs 38.5C	3.6
1	BOECs 38.5C	3.55
1	BOECs 38.5C	3.81
1	BOECs 38.5C	3.72
1	BOECs 38.5C	3.41
2	BOECs 41C	0.75
2	BOECs 41C	1.23
2	BOECs 41C	0.84
2	BOECs 41C	0.65
2	BOECs 41C	1.1
3	BOECs + embryo 38.5C	3.5
3	BOECs + embryo 38.5C	3.02
3	BOECs + embryo 38.5C	3.11
3	BOECs + embryo 38.5C	2.97
3	BOECs + embryo 38.5C	3.48
4	BOECs + embryos 41C	1.049
4	BOECs + embryos 41C	1.12
4	BOECs + embryos 41C	1.39
4	BOECs + embryos 41C	2.3
4	BOECs + embryos 41C	1.56
